# Supplementary material for: Step-Index (Semi-Immersed) Model for Photonic Nanojet and Experimental Characterization via Near-Field Optical Microscopy with Microcylinder
Source: Nanomaterials (Basel). 2023 Mar 13;13(6):1033. doi: 10.3390/nano13061033 (PMC10052061; doi:10.3390/nano13061033)
Supplement: Supplementary file 1 [file nanomaterials-13-01033-s001.zip]

Archive with 1 entries (1 files):
- nanomaterials-2193089-supplementary.pdf
